# Supplementary material for: The Effect of the Optogenetic Stimulation of Astrocytes on Neural Network Activity in an In Vitro Model of Alzheimer’s Disease
Source: Int J Mol Sci. 2024 Nov 14;25(22):12237. doi: 10.3390/ijms252212237 (PMC11594756; doi:10.3390/ijms252212237)
Supplement: Supplementary file 1 [file ijms-25-12237-s001.zip]

Archive with 3 entries (3 files):
- graphs Figure 5.pdf
- graphs Figure 8.pdf
- Supplementary Materials_Figures_S1-S3.pdf
